# Supplementary material for: Interactive Effects of Copper and Functional Substances in Wine on Alcoholic Hepatic Injury in Mice
Source: Foods. 2022 Aug 9;11(16):2383. doi: 10.3390/foods11162383 (PMC9407149; doi:10.3390/foods11162383)
Supplement: Supplementary file 1 [file foods-11-02383-s001.zip]

Archive with 1 entries (1 files):
- foods-1832202-supplementary.pdf
